# Supplementary material for: Whole genomes from bacteria collected at diagnostic units around the world 2020
Source: Sci Data. 2023 Sep 16;10:628. doi: 10.1038/s41597-023-02502-7 (PMC10505216; doi:10.1038/s41597-023-02502-7)
Supplement: Supplementary file 1 — Table S1 [file 41597_2023_2502_MOESM1_ESM.xlsx]

## Sheet: Table S1 - units and samples
Unit ID	Country of origin	City of origin	Monthof sample collection	participation format	alterations to protocol	Number of samples recieved
TWIW202001A	HRV Croatia	Zagreb	February 2020	isolates		60
TWIW202002A	FRA France	Lille	February-March 2020	isolates		66
TWIW202003A	ESP Spain	Barcelona	March 2020	isolates		60
TWIW202004A	ITA Italy	Milan	March 2020	isolates		60
TWIW202005A	LTU Lithuania	Kaunas	March 2020	isolates		60
TWIW202006A	DEU Germany	Magdebourg	March-April 2020	isolates		70
TWIW202007A	GHA Ghana	Sekondi	March 2020	isolates	prolonged collection time to due to lackof diagnostic activities regarding bacteria	72
TWIW202008A	CZE Czech Republic	Pilsen	April 2020	isolates		62
TWIW202009A	THA Thailand	Saraburi	March 2020	DNA		60
TWIW202010A	SAU Saudi Arabia	Al-Qatif	May 2020	isolates		67
TWIW202011A	DNK Denmark	Hvidovre	April-May 2020	isolates	samples are collected over a single day, sample type distribution according to preassesment of expected distribution	61
TWIW202012A	FRA France	Valenciennes	April-May 2020	isolates		70
TWIW202013A	HKG Hong Kong	Shatin	May 2020	isolates	all isolates come from blood samples. Because blood samples are the only samples processed at the unit	60
TWIW202014A	GRL Greenland	Nuuk	May 2020	isolates		65
TWIW202015A	NOR Norway	Lørenskog	May-June 2020	isolates	samples are collected over a single day, sample type distribution according to preassesment of expected distribution	61
TWIW202016A	CAN Canada	Edmonton	March 2020	isolates		63
TWIW202017A	AUS Australia	Murdoch	June-July 2020	isolates		62
TWIW202018A	NGA Nigeria	Abuja	April 2020	isolates		63
TWIW202019A	ALB Albania	Tirana	February-June 2020	isolates	prolonged collection time due to lack of diagnostic activities regarding bacteria	65
TWIW202020A	BFA Burkina Faso	Dedougou	May-July 2020	isolates	few samples collected due to lack of diagnostic activities regarding bacteria	7
TWIW202021A	BFA Burkina Faso	Ouagadougou	May-July 2020	isolates	prolonged collection time due to lack of diagnostic activities regarding bacteria	43
TWIW202022A	CHE Switzerland	Luzern	August 2020	isolates		61
TWIW202023A	PAK Pakistan	Peshawar	August 2020	isolates		89
TWIW202024A	CHE Switzerland	Basel	August 2020	isolates		70
TWIW202025A	AUS Australia	Canberra	August 2020	isolates		60
TWIW202026A	BEN Benin	Abomey-Calavie	July-August 2020	DNA		70
TWIW202027A	PAK Pakistan	Rawalpindi	September 2020	isolates		59
TWIW202028A	CYP Cyprus	Nicosia	March 2020	isolates		72
TWIW202029A	BFA Burkina Faso	Nanoro	March 2020	DNA		70
TWIW202030A	BGR Bulgaria	Sofia	October 2020	isolates		64
TWIW202031A	CAN Canada	Sherbrooke	Novermber 2020	isolates		60
TWIW202032A	NGA Nigeria	Ile-Ife	October-November 2020	isolates		61
TWIW202033A	HUN Hungary	Pécs	October-November 2020	isolates		60
TWIW202034A	CZE Czech Republic	Prague	October-November 2020	isolates		63
TWIW202035A	DZA Algeria	Alger	March 2020	DNA		34
TWIW202036A	NZL New Zealand	Dunedin	November 2020	isolates		71
TWIW202037A	COL Colombia	Bogotà	February 2020	isolates	samples were collected retrospectively, from the collection accessible from the national surveillance entity	60
TWIW202038A	ECU Ecuador	Quito	August 2020	DNA	few samples collected due to lack of diagnostic activities regarding bacteria	23
TWIW202038B	ECU Ecuador	Chimborazo	August 2020	DNA	few samples collected due to lack of diagnostic activities regarding bacteria	10
TWIW202038C	ECU Ecuador	Quito	August 2020	DNA	few samples collected due to lack of diagnostic activities regarding bacteria	24
TWIW202038D	ECU Ecuador	Guayaquil	August 2020	DNA	few samples collected due to lack of diagnostic activities regarding bacteria	13
TWIW202039A	TUR Turkey	Ortahisar	November 2020	isolates		65
TWIW202040A	NGA Nigeria	Ibadan	October-Novmber 2020	isolates		61
TWIW202041A	ZMB Zambia	Lusaka	December 2020	isolates		64
TWIW202042A	PSE Palestine	Jenin	October-November 2020	DNA		61
TWIW202043A	ZMB Zambia	Lusaka	December 2020	isolates	few samples collected due to lack of diagnostic activities regarding bacteria	23
TWIW202044A	PRY Paraguay	Asunción	November 2020	isolates		60
TWIW202045A	PRY Paraguay	Ciudad del Este	November 2020	isolates		61
TWIW202046A	PRY Paraguay	Coronel Oviedo	November 2020	isolates		57
TWIW202047A	PRY Paraguay	Encarnación	November 2020	isolates		45
TWIW202048A	PRY Paraguay	Luque	November 2020	isolates		62
TWIW202049A	PRY Paraguay	San Lorenzo	November 2020	isolates		63
TWIW202050A	PRY Paraguay	Asunción	November 2020	isolates		52
TWIW202051A	PRY Paraguay	Asunción	November 2020	isolates		72
TWIW202052A	THA Thailand	Bangkok	November-December 2020	isolates		60
TWIW202053A	BGD Bangladesh	Dhaka	September-October 2020	DNA		60
TWIW202054A	NGA Nigeria	Ibarapa	November 2020-March 2020	isolates	prolonged collection time due to lack of diagnostic activities regarding bacteria & collected past 2020.12.31	25
TWIW202055A	MOZ Mozambique	Manhica	March 2020	isolates	few samples collected due to lack of diagnostic activities regarding bacteria	11
TWIW202056A	MOZ Mozambique	Quelimane	March 2020	isolates		40

## Sheet: Sheet3
Georgette Nikiema	nikimageorgette@yahoo.fr
Susan Bradbury	Susan.Bradbury@act.gov.au		ACT Pathology - Canberra	Canada			2	ACT Pathology - Canberra	Canada	2. ACT Pathology - Canberra, Canada
Anita Blomfeldt	anita.blomfeldt@ahus.no	4795852097	Akershus University Hospital	Norway	0000-0003-2044-412X		3	Akershus University Hospital	Norway	3. Akershus University Hospital, Norway
Nora Elisabeth Nyquist	Nora.Elisabeth.Nyquist@ahus.no	4767968148	Akershus University Hospital	Norway			4	Alberta Precision Laboratories	Canada	4. Alberta Precision Laboratories, Canada
Mathew Diggle	mathew.diggle@aplabs.ca	17804073068	Alberta Precision Laboratories	Canada	0000-0001-5773-0686		5	Bioanalytica AG - Luzern	Switzerland	5. Bioanalytica AG - Luzern, Switzerland
LeeAnn Turnbull	LeeAnn.Turnbull@AHS.ca	7804073216	Alberta Precision Laboratories	Canada			6	Canberra Hospital	Canada	6. Canberra Hospital, Canada
Sigrid Pranghofer	sigrid.pranghofer@bioanalytica.ch	41414293131	Bioanalytica AG - Luzern	Switzerland			7	Centre hospitalier de Valenciennes	France	7. Centre hospitalier de Valenciennes, France
Peter Collignon	collignon.peter@gmail.com	61262442105	Canberra Hospital	Canada			8	Centre Hospitalier Universitaire de Lille	France	8. Centre Hospitalier Universitaire de Lille, France
Maxime Paluch	paluch-m@ch-valenciennes.fr	33607101132	Centre hospitalier de Valenciennes	France	0000-0003-1976-4660		9	Centro de Investigação em Saúde de Manhiça	Mozambique	9. Centro de Investigação em Saúde de Manhiça, Mozambique
Claire Duployez	claire.duployez@chru-lille.fr	33320445480	Centre Hospitalier Universitaire de Lille	France	0000-0001-8073-6111		10	Centro de Investigação em Saúde de Manhiça (CISM)	Mozambique	10. Centro de Investigação em Saúde de Manhiça (CISM), Mozambique
Alexandre Macanze	alexandre.macanze@manhica.net	(+258) 843452447	Centro de Investigação em Saúde de Manhiça	Mozambique	NULL		11	Chinese University of Hong Kong	Hong Kong	11. Chinese University of Hong Kong, Hong Kong
Anelsio Cossa	anelsio.cossa@manhica.net	(+258) 820881550	Centro de Investigação em Saúde de Manhiça (CISM)	Mozambique	NULL		12	CIUSSS de l'Estrie - CHUS	Canada	12. CIUSSS de l'Estrie - CHUS, Canada
Margaret Ip	margaretip@cuhk.edu.hk	85296047473	Chinese University of Hong Kong	Hong Kong	0000-0003-1291-6537		13	Clinical Research Unit of Nanoro - National institutes of medical research	Burkina Faso	13. Clinical Research Unit of Nanoro - National institutes of medical research, Burkina Faso
Simon Lévesque	simon.levesque@usherbrooke.ca	8193461110(75723)	CIUSSS de l'Estrie - CHUS	Canada	0000-0002-4356-9702		14	Dronning Ingrids Hospital	Greenland	14. Dronning Ingrids Hospital, Greenland
Natama Magloire	natamagloire@yahoo.fr	22670281679	Clinical Research Unit of Nanoro - National institutes of medical research	Burkina Faso			15	Faculty Hospital in Pilsen	Czech Republic	15. Faculty Hospital in Pilsen, Czech Republic
Mie Møller	miev@peqqik.gl	299280489	Dronning Ingrids Hospital	Greenland			16	Ghana Health Service	Ghana	16. Ghana Health Service, Ghana
Jana Amlerova	amlerova@fnplzen.cz	420723018850	Faculty Hospital in Pilsen	Czech Republic			17	Hôpital Mustapha	Algeria	17. Hôpital Mustapha, Algeria
Solomon Asante-Sefa	sefajnr@gmail.com	233244878600	Ghana Health Service	Ghana			18	Hospital de Bellvitge - Microbiology Department	Spain	18. Hospital de Bellvitge - Microbiology Department, Spain
Mohamed Azzedine Bachtarzi	bachtarzi2008@yahoo.fr	213561252301	Hôpital Mustapha	Algeria			19	Hvidovre Hospital	Denmark	19. Hvidovre Hospital, Denmark
Wahiba Amhis	wahiba_amhis@hotmail.com	213661504532	Hôpital Mustapha	Algeria			20	Instituto Nacional de Salud	Colombia	20. Instituto Nacional de Salud, Colombia
Dàmaris Berbel Palau	dberbelp@bellvitgehospital.cat	34932607930	Hospital de Bellvitge - Microbiology Department	Spain			21	Jenin Governmental Hospital	Palestine	21. Jenin Governmental Hospital, Palestine
Henrik Torkil Westh	henrik.torkil.westh@regionh.dk	4520512703	Hvidovre Hospital	Denmark	0000-0001-5681-647X		22	Karadeniz Technical University	Turkey	22. Karadeniz Technical University, Turkey
Paula Diaz Guevara	paulisdg@gmail.com	2207700(1420)	Instituto Nacional de Salud	Colombia			23	Khyber Teaching Hospital - Molecular Diagnostic Section - Peshawar	Pakistan	23. Khyber Teaching Hospital - Molecular Diagnostic Section - Peshawar, Pakistan
Ikhlas Jarrar	Ikhlas.jarrar@gmail.com	595388099	Jenin Governmental Hospital	Palestine			24	Laboratorio Central de Salud Publico	Paraguay	24. Laboratorio Central de Salud Publico, Paraguay
Irmak Baran	irmakmor@yahoo.com	905326436175	Karadeniz Technical University	Turkey	0000-0001-6729-948X		25	Laboratorio de Vigilancia Epidemiologica y Referencia Nacional	Ecuador	25. Laboratorio de Vigilancia Epidemiologica y Referencia Nacional, Ecuador
Habibullah Khan	janabad555@gmail.com	3339467305	Khyber Teaching Hospital - Molecular Diagnostic Section - Peshawar	Pakistan			26	Levy Mwanawasa Teaching Hospital	Zambia	26. Levy Mwanawasa Teaching Hospital, Zambia
Natalie Weiler Gustafson	natalieweiler@gmail.com	595971295230	Laboratorio Central de Salud Publico	Paraguay	0000-0002-0745-2873		27	Lithuanian University of Health Sciences	Lithuania	27. Lithuanian University of Health Sciences, Lithuania
Carolina Elisabeth Satán Salazar	csatan@inspi.gob.ec	593 2 2552715(116)	Laboratorio de Vigilancia Epidemiologica y Referencia Nacional	Ecuador			28	Lusaka Apex Medical School	Zambia	28. Lusaka Apex Medical School, Zambia
Linda Sikakwa	lindasikakwa@yahoo.com	2.60978e+16	Levy Mwanawasa Teaching Hospital	Zambia			29	Mahidol University - Faculty of Tropical Medicine - Hospital for Tropical Disease	Thailand	29. Mahidol University - Faculty of Tropical Medicine - Hospital for Tropical Disease, Thailand
Asta Dambrauskiene	asta.dambrauksiene@kaunoklinikos.lt	37061349467	Lithuanian University of Health Sciences	Lithuania			30	Motol University Hospital	Czech Republic	30. Motol University Hospital, Czech Republic
James Mwansa	mwansaj@gmail.com	260975214550	Lusaka Apex Medical School	Zambia			31	National Hospital Abuja	Nigeria	31. National Hospital Abuja, Nigeria
Viravarn Luvira	viravarn.luv@mahidol.ac.th	66897765842	Mahidol University - Faculty of Tropical Medicine - Hospital for Tropical Disease	Thailand			32	National Institute of Health - Department of Medical Sciences - Ministry of Public Health	Thailand	32. National Institute of Health - Department of Medical Sciences - Ministry of Public Health, Thailand
Pavel Drevinek	pavel.drevinek@lfmotol.cuni.cz	420224435350	Motol University Hospital	Czech Republic			33	National University of Sciences and Technology, Islamabad	Pakistan	33. National University of Sciences and Technology, Islamabad, Pakistan
Philip Nwajiobi-Princewill	princewill101@yahoo.com	2348097125195	National Hospital Abuja	Nigeria			34	Obafemi AwolowoUniversity	Nigeria	34. Obafemi AwolowoUniversity, Nigeria
Wantana Paveenkittiporn	wantana.p@dmsc.mail.go.th	662951000011(99302)	National Institute of Health - Department of Medical Sciences - Ministry of Public Health	Thailand			35	Otto-von-Guericke University Magdeburg	Germany	35. Otto-von-Guericke University Magdeburg, Germany
Nimat Ullah	nimatscholar@gmail.com	3449793310	National University of Sciences and Technology, Islamabad	Pakistan			36	Pontificia Universidad Católica del Ecuador	Ecuador	36. Pontificia Universidad Católica del Ecuador, Ecuador
Amjad Ali	amjaduni@gmail.com	3339191903	National University of Sciences and Technology, Islamabad	Pakistan	0000-0002-0486-4661		37	Public Health National Institute	Burkina Faso	37. Public Health National Institute, Burkina Faso
Anthony Onipede	aonipede@oauife.edu.ng	2.34803e+17	Obafemi AwolowoUniversity	Nigeria	0000-0003-4612-2655		38	Qatif Central Hospital	Saudi Arabia	38. Qatif Central Hospital, Saudi Arabia
Achim Kaasch	achim.kaasch@med.ovgu.de	493916713393	Otto-von-Guericke University Magdeburg	Germany			39	Southern Community Laboratories - University of Otago	New Zealand	39. Southern Community Laboratories - University of Otago, New Zealand
Milica Dilas	milica.dilas@med.ovgu.de		Otto-von-Guericke University Magdeburg	Germany			40	State Health Services Organisation	Cyprus	40. State Health Services Organisation, Cyprus
José Eduardo Villacis	jevillacis@gmail.com	593984660452	Pontificia Universidad Católica del Ecuador	Ecuador	0000-0003-1478-5374		41	The Australian Group on Antimicrobial Resistance - PathWest FSH Network - Department of Microbiology - Fiona Stanley Hospital	Australia	41. The Australian Group on Antimicrobial Resistance - PathWest FSH Network - Department of Microbiology - Fiona Stanley Hospital, Australia
Boubacar Coulibaly	Boubacar@fasonet.bf	22670123404	Public Health National Institute	Burkina Faso			42	Universitat de Barcelona - Department of Pathology and Experimental Therapy	Spain	42. Universitat de Barcelona - Department of Pathology and Experimental Therapy, Spain
Arif Al-Hamad	arifhamad@Gmail.com	9.66549e+16	Qatif Central Hospital	Saudi Arabia	0000-0003-0148-3131		43	University Hospital "Lozenetz" - Clinical Laboratory of Microbiology and Virology	Bulgaria	43. University Hospital "Lozenetz" - Clinical Laboratory of Microbiology and Virology, Bulgaria
Kiri Bocker	Kiri.Bocker@sclabs.co.nz		Southern Community Laboratories - University of Otago	New Zealand			44	University Hospital “Shefqet Ndroqi” - Tirana	Albania	44. University Hospital “Shefqet Ndroqi” - Tirana, Albania
James Ussher	james.ussher@otago.ac.nz	64277078576	Southern Community Laboratories - University of Otago	New Zealand	0000-0001-9222-7680		45	University Hospital Basel - Clinical Bacteriology	Mycology	45. University Hospital Basel - Clinical Bacteriology, Mycology
Panagiota Maikanti	pmaikanti@mphs.moh.gov.cy	35722603170	State Health Services Organisation	Cyprus			46	University Hospital Centre Zagreb	Croatia	46. University Hospital Centre Zagreb, Croatia
Denise Daley	Denise.Daley@health.wa.gov.au	(08)61528346	The Australian Group on Antimicrobial Resistance - PathWest FSH Network - Department of Microbiology - Fiona Stanley Hospital	Australia			47	University of Abomey-Calavi - Research Unit in Applied Microbiology and Pharmacology of natural substances	Benin	47. University of Abomey-Calavi - Research Unit in Applied Microbiology and Pharmacology of natural substances, Benin
Dominguez Luzon M. Angeles	adominguez@bellvitgehospital.cat	+34 679516874	Universitat de Barcelona - Department of Pathology and Experimental Therapy	Spain	0000-0003-3107-9586		48	University of Dedougou	Burkina Faso	48. University of Dedougou, Burkina Faso
Deyan Donchev	didoneobux93@abv.bg	359896098894	University Hospital "Lozenetz" - Clinical Laboratory of Microbiology and Virology	Bulgaria			49	University of Dhaka - Department of Microbiology	Bangladesh	49. University of Dhaka - Department of Microbiology, Bangladesh
Silva Tafaj	stafaj@hotmail.com	692938774	University Hospital “Shefqet Ndroqi” - Tirana	Albania	0000-0003-3777-0095		50	University of Ibadan	Nigeria	50. University of Ibadan, Nigeria
Kirstine Kobberoe Søgaard	kirstine.soegaard@dadlnet.dk	4523267267	University Hospital Basel - Clinical Bacteriology	Mycology	Switzerland		51	University of Joseph KI-ZERBO - Ouadadougou	Burkina Faso	51. University of Joseph KI-ZERBO - Ouadadougou, Burkina Faso
Ivana Mareković	imarekov@kbc-zagreb.hr	38512367318	University Hospital Centre Zagreb	Croatia			52	University of Milano-Bicocca - Department of Medicine and Surgery	Italy	52. University of Milano-Bicocca - Department of Medicine and Surgery, Italy
Victorien Dougnon	victorien.dougnon@gmail.com	22997736446	University of Abomey-Calavi - Research Unit in Applied Microbiology and Pharmacology of natural substances	Benin	0000-0001-9047-7299		53	University of Pécs, Clinical Center	Hungary	53. University of Pécs, Clinical Center, Hungary
Kafayath Fabiyi	kafayathfabiyi@yahoo.fr	22996726286	University of Abomey-Calavi - Research Unit in Applied Microbiology and Pharmacology of natural substances	Benin			54	University Teaching Hospital	Zambia	54. University Teaching Hospital, Zambia
Réné Dembélé	simavedemb@gmail.com	22670051342	University of Dedougou	Burkina Faso	0000-0002-9282-8555
Zenat Zebin Hossain	zenatz.hossain@gmail.com	8801785636044	University of Dhaka - Department of Microbiology	Bangladesh	NULL
Anowara Begum	anowara@du.ac.bd	8.80193e+17	University of Dhaka - Department of Microbiology	Bangladesh
Iruka Okeke	iruka.n.okeke@gmail.com	2348053281714	University of Ibadan	Nigeria	0000-0002-1694-7587
Isidore Juste Ouindgueta	ouindgueta@gmail.com	22670243001	University of Joseph KI-ZERBO - Ouadadougou	Burkina Faso	0000-0002-8622-662X
Clementiza Elvezia Cocuzza	clementina.cocuzza@unimib.it	3.93356e+16	University of Milano-Bicocca - Department of Medicine and Surgery	Italy	0000-0001-6166-1134
Agnes Pál-Sonnevend	pal.agnes@pte.hu	36305039971	University of Pécs, Clinical Center	Hungary	0000-0002-7065-1736
Kaunda Yamba	kaundayamba@gmail.com	260977397402	University Teaching Hospital	Zambia

## Sheet: Sheet2
HRV Croatia
FRA France
ESP Spain
ITA Italy
LTU Lithuania
DEU Germany
GHA Ghana
CZE Czech Republic
THA Thailand
SAU Saudi Arabia
DNK Denmark
HKG Hong Kong
GRL Greenland
NOR Norway
CAN Canada
AUS Australia
NGA Nigeria
ALB Albania
BFA Burkina Faso
CHE Switzerland
PAK Pakistan
BEN Benin
CYP Cyprus
BGR Bulgaria
HUN Hungary
DZA Algeria
NZL New Zealand
COL Colombia
ECU Ecuador
TUR Turkey
ZMB Zambia
PSE Palestine
PRY Paraguay
BGD Bangladesh
MOZ Mozambique
