# Supplementary material for: Whole genomes from bacteria collected at diagnostic units around the world 2020
Source: Sci Data. 2023 Sep 16;10:628. doi: 10.1038/s41597-023-02502-7 (PMC10505216; doi:10.1038/s41597-023-02502-7)
Supplement: Supplementary file 2 — DB explainer [file 41597_2023_2502_MOESM2_ESM.xlsx]

## Sheet: DB_columns_explained
column	explanation
alignment_length	number of bases aligned for the resistance gene
am_treatment_1-4_weeks_prior_to_onset_of_symptoms	antimicrobial treatment 1-4 weeks prior to onset of symptoms (if given)
am_treatment_at_onset_of_symptoms	antimicrobial treatment at onset of symptoms (if given)
am_treatment_at_time_of_sampling_from_patient	antimicrobial treatment at the time of sampling from the patient, if given
amikacin	genes identified conferring resistance to this antimicrobial according to resfinder
amikacin_value	the value of the hits identified for this antimicrobial
Aminoglycoside	the value of the hits identified for this class of antimicrobials
amoxicillin	genes identified conferring resistance to this antimicrobial according to resfinder
amoxicillin_value	the value of the hits identified for this antimicrobial
amoxicillin+clavulanic acid	genes identified conferring resistance to this antimicrobial according to resfinder
amoxicillin+clavulanic acid_value	the value of the hits identified for this antimicrobial
ampicillin	genes identified conferring resistance to this antimicrobial according to resfinder
ampicillin_value	the value of the hits identified for this antimicrobial
ampicillin+clavulanic acid	genes identified conferring resistance to this antimicrobial according to resfinder
ampicillin+clavulanic acid_value	the value of the hits identified for this antimicrobial
AMR_profile_as_given	if the unit did their own AMR profiling of the samples, and shared these data
anatomical_origin	second level validation of "source_given_by_partner", where the information received was categorised according to a number of choices
antimicrobial	class level antimicrobial resistance identified for any one sample coming from diagnostic unit
apramycin	genes identified conferring resistance to this antimicrobial according to resfinder
apramycin_value	the value of the hits identified for this antimicrobial
arbekacin	genes identified conferring resistance to this antimicrobial according to resfinder
arbekacin_value	the value of the hits identified for this antimicrobial
assembly_size_bp	number of bases in assembly
astromicin	genes identified conferring resistance to this antimicrobial according to resfinder
astromicin_value	the value of the hits identified for this antimicrobial
azithromycin	genes identified conferring resistance to this antimicrobial according to resfinder
azithromycin_value	the value of the hits identified for this antimicrobial
aztreonam	genes identified conferring resistance to this antimicrobial according to resfinder
aztreonam_value	the value of the hits identified for this antimicrobial
bases_sequenced	millionns of base pairs sequenced from genome
benzylkonium chloride	genes identified conferring resistance to this antimicrobial according to resfinder
benzylkonium chloride_value	the value of the hits identified for this antimicrobial
Beta-lactam	the value of the hits identified for this class of antimicrobials
bioinformaic_concordance	did rmlst and kmerfinder agree on the concluded species
butiromycin	genes identified conferring resistance to this antimicrobial according to resfinder
butiromycin_value	the value of the hits identified for this antimicrobial
butirosin	genes identified conferring resistance to this antimicrobial according to resfinder
butirosin_value	the value of the hits identified for this antimicrobial
carbapenem	genes identified conferring resistance to this antimicrobial according to resfinder
carbapenem_value	the value of the hits identified for this antimicrobial
carbomycin	genes identified conferring resistance to this antimicrobial according to resfinder
carbomycin_value	the value of the hits identified for this antimicrobial
cefepime	genes identified conferring resistance to this antimicrobial according to resfinder
cefepime_value	the value of the hits identified for this antimicrobial
cefixime	genes identified conferring resistance to this antimicrobial according to resfinder
cefixime_value	the value of the hits identified for this antimicrobial
cefotaxime	genes identified conferring resistance to this antimicrobial according to resfinder
cefotaxime_value	the value of the hits identified for this antimicrobial
cefotaxime+clavulanic acid	genes identified conferring resistance to this antimicrobial according to resfinder
cefotaxime+clavulanic acid_value	the value of the hits identified for this antimicrobial
cefoxitin	genes identified conferring resistance to this antimicrobial according to resfinder
cefoxitin_value	the value of the hits identified for this antimicrobial
ceftaroline	genes identified conferring resistance to this antimicrobial according to resfinder
ceftaroline_value	the value of the hits identified for this antimicrobial
ceftazidime	genes identified conferring resistance to this antimicrobial according to resfinder
ceftazidime_value	the value of the hits identified for this antimicrobial
ceftazidime+avibactam	genes identified conferring resistance to this antimicrobial according to resfinder
ceftazidime+avibactam_value	the value of the hits identified for this antimicrobial
ceftriaxone	genes identified conferring resistance to this antimicrobial according to resfinder
ceftriaxone_value	the value of the hits identified for this antimicrobial
cephalosporins	genes identified conferring resistance to this antimicrobial according to resfinder
cephalosporins_value	the value of the hits identified for this antimicrobial
cephalothin	genes identified conferring resistance to this antimicrobial according to resfinder
cephalothin_value	the value of the hits identified for this antimicrobial
cephalotin	genes identified conferring resistance to this antimicrobial according to resfinder
cephalotin_value	the value of the hits identified for this antimicrobial
cetylpyridinium chloride	genes identified conferring resistance to this antimicrobial according to resfinder
cetylpyridinium chloride_value	the value of the hits identified for this antimicrobial
chloramphenicol	genes identified conferring resistance to this antimicrobial according to resfinder
chloramphenicol_value	the value of the hits identified for this antimicrobial
chlorhexidine	genes identified conferring resistance to this antimicrobial according to resfinder
chlorhexidine_value	the value of the hits identified for this antimicrobial
ciprofloxacin	genes identified conferring resistance to this antimicrobial according to resfinder
ciprofloxacin_value	the value of the hits identified for this antimicrobial
city	name of city where clinical setting collecting samples is located
clindamycin	genes identified conferring resistance to this antimicrobial according to resfinder
clindamycin_value	the value of the hits identified for this antimicrobial
colistin	genes identified conferring resistance to this antimicrobial according to resfinder
colistin_value	the value of the hits identified for this antimicrobial
comments_culturing	comments from laboratory in Denmark, when culturing the samples
concluding_id	final genus and species concluded through genomic validation
contig_id	contig where resistance gene was found
count	number of samples collected by unit
country	country of origin of collected sample - given as alpha-3-code, according to the ISO 3166 standard, followed by space and country name
country_count	number of countries participating in the study
coverage_percentage	percent of the gene covered by the assembly
ctime	creation time of the phylogenetic tree
dalfopristin	genes identified conferring resistance to this antimicrobial according to resfinder
dalfopristin_value	the value of the hits identified for this antimicrobial
date	date of sampling from diagnostic unit
date_sampling_from_lab	date the sample was collected from the laboratory
db_id	internal reference linking "phylo_trees" and "table_view_phylogeny"
Diarylquinoline	the value of the hits identified for this class of antimicrobials
dibekacin	genes identified conferring resistance to this antimicrobial according to resfinder
dibekacin_value	the value of the hits identified for this antimicrobial
disease_diagnosed	if a patient diagnosis was given and shared
doxycycline	genes identified conferring resistance to this antimicrobial according to resfinder
doxycycline_value	the value of the hits identified for this antimicrobial
ertapenem	genes identified conferring resistance to this antimicrobial according to resfinder
ertapenem_value	the value of the hits identified for this antimicrobial
erythromycin	genes identified conferring resistance to this antimicrobial according to resfinder
erythromycin_value	the value of the hits identified for this antimicrobial
ethidium bromide	genes identified conferring resistance to this antimicrobial according to resfinder
ethidium bromide_value	the value of the hits identified for this antimicrobial
experiment_ena_accession	according to https://ena-docs.readthedocs.io/en/latest/submit/general-guide/metadata.html
final	failing or passing of genomic validation (0=fail, 1=pass, 2=pseudomonas, 3=metadata not right due to sample swapping)
florfenicol	genes identified conferring resistance to this antimicrobial according to resfinder
florfenicol_value	the value of the hits identified for this antimicrobial
Fluoroquinolone	genes identified conferring resistance to this antimicrobial according to resfinder
fluoroquinolone_value	the value of the hits identified for this antimicrobial
Folate pathway antagonist	the value of the hits identified for this class of antimicrobials
formaldehyde	genes identified conferring resistance to this antimicrobial according to resfinder
formaldehyde_value	the value of the hits identified for this antimicrobial
fortimicin	genes identified conferring resistance to this antimicrobial according to resfinder
fortimicin_value	the value of the hits identified for this antimicrobial
Fosfomycin	genes identified conferring resistance to this antimicrobial according to resfinder
fosfomycin_value	the value of the hits identified for this antimicrobial
fusidic acid	genes identified conferring resistance to this antimicrobial according to resfinder
fusidic acid_value	the value of the hits identified for this antimicrobial
g418	genes identified conferring resistance to this antimicrobial according to resfinder
g418_value	the value of the hits identified for this antimicrobial
gentamicin	genes identified conferring resistance to this antimicrobial according to resfinder
gentamicin c	genes identified conferring resistance to this antimicrobial according to resfinder
gentamicin c_value	the value of the hits identified for this antimicrobial
gentamicin_value	the value of the hits identified for this antimicrobial
genus	genus of the infecting bacteria
genus_species	genus and species of the sample carrying the class level resistance gene
Glycopeptide	the value of the hits identified for this class of antimicrobials
hospital_or_community	hospital or community acquired infection (if given)
hydrogen peroxide	genes identified conferring resistance to this antimicrobial according to resfinder
hydrogen peroxide_value	the value of the hits identified for this antimicrobial
hygromycin	genes identified conferring resistance to this antimicrobial according to resfinder
hygromycin_value	the value of the hits identified for this antimicrobial
identity_percentage	resistance gene percent identity with reference
imipenem	genes identified conferring resistance to this antimicrobial according to resfinder
imipenem_value	the value of the hits identified for this antimicrobial
isepamicin	genes identified conferring resistance to this antimicrobial according to resfinder
isepamicin_value	the value of the hits identified for this antimicrobial
iso3	3-letter country name abbreviation, international standard
kanamycin	genes identified conferring resistance to this antimicrobial according to resfinder
kanamycin a	genes identified conferring resistance to this antimicrobial according to resfinder
kanamycin a_value	the value of the hits identified for this antimicrobial
kanamycin_value	the value of the hits identified for this antimicrobial
kasugamycin	genes identified conferring resistance to this antimicrobial according to resfinder
kasugamycin_value	the value of the hits identified for this antimicrobial
kmerfinder_main_hit	main species hit according to kmerfinder
kmerfinder_main_hit_percentage	percentage support for main kmerfinder hit
lat	latitude (geographical coordinates, as detected with openstreetmaps.org)
lincomycin	genes identified conferring resistance to this antimicrobial according to resfinder
lincomycin_value	the value of the hits identified for this antimicrobial
Lincosamide	the value of the hits identified for this class of antimicrobials
linezolid	genes identified conferring resistance to this antimicrobial according to resfinder
linezolid_value	the value of the hits identified for this antimicrobial
lividomycin	genes identified conferring resistance to this antimicrobial according to resfinder
lividomycin_value	the value of the hits identified for this antimicrobial
lon	longitude (geographical coordinates, as detected with openstreetmaps.org)
longest	longest contig in assembly
Macrolide	the value of the hits identified for this class of antimicrobials
manually_failed_comment	if sample passed the genome validation process bioinformatically, but there was reason to still fail the sample
manually_passed_comment	if sample failed the genome validation process bioinformatically, but there was reason to still pass the sample
match_nr	match value given on the TWIW web app data visualisation
meropenem	genes identified conferring resistance to this antimicrobial according to resfinder
meropenem_value	the value of the hits identified for this antimicrobial
metronidazole	genes identified conferring resistance to this antimicrobial according to resfinder
metronidazole_value	the value of the hits identified for this antimicrobial
minocycline	genes identified conferring resistance to this antimicrobial according to resfinder
minocycline_value	the value of the hits identified for this antimicrobial
mupirocin	genes identified conferring resistance to this antimicrobial according to resfinder
mupirocin_value	the value of the hits identified for this antimicrobial
n50	the sequence length of the shortest contig at 50 percent of the total assembly length
nalidixic acid	genes identified conferring resistance to this antimicrobial according to resfinder
nalidixic acid_value	the value of the hits identified for this antimicrobial
name	individual sample name, referring to a resulting genome (more than one genome may come from a single swab)
neomycin	genes identified conferring resistance to this antimicrobial according to resfinder
neomycin_value	the value of the hits identified for this antimicrobial
netilmicin	genes identified conferring resistance to this antimicrobial according to resfinder
netilmicin_value	the value of the hits identified for this antimicrobial
newick	newick file for visualising tree
Nitroimidazole	the value of the hits identified for this class of antimicrobials
no_ctgs_max_500	number of contigs in assembly
norfloxacin	genes identified conferring resistance to this antimicrobial according to resfinder
norfloxacin_value	the value of the hits identified for this antimicrobial
oleandomycin	genes identified conferring resistance to this antimicrobial according to resfinder
oleandomycin_value	the value of the hits identified for this antimicrobial
other_content_1	other species content according to kmerfinder, first hit
other_content_1_query_coverage	query coverage of the other species content according to kmerfinder, first hit
other_content_2	other species content according to kmerfinder, second hit
other_content_2_query_coverage	query coverage of the other species content according to kmerfinder,second hit
other_content_3	other species content according to kmerfinder, third hit
other_content_3_query_coverage	query coverage of the other species content according to kmerfinder, third hit
other_sample_info_from_supplier	field for other types of sample comments from partners who collected them
other_source_indicator	third level validation of "source_given_by_partner", where the information received was categorised according to a number of choices.
other_species_indicator	if an identification was made by the collecting partner which did not consist of genus and species
Oxazolidinone	the value of the hits identified for this class of antimicrobials
paromomycin	genes identified conferring resistance to this antimicrobial according to resfinder
paromomycin_value	the value of the hits identified for this antimicrobial
participation_format	Isolate or DNA, depending on what the partner sent, 1=Isolate, 2=DNA
patient_age	age of the patient carrying the infection
patient_gender	gender of the patient carrying the infection
penicillin	genes identified conferring resistance to this antimicrobial according to resfinder
penicillin_value	the value of the hits identified for this antimicrobial
Phenicol	the value of the hits identified for this class of antimicrobials
piperacillin	genes identified conferring resistance to this antimicrobial according to resfinder
piperacillin_value	the value of the hits identified for this antimicrobial
piperacillin+clavulanic acid	genes identified conferring resistance to this antimicrobial according to resfinder
piperacillin+clavulanic acid_value	the value of the hits identified for this antimicrobial
piperacillin+tazobactam	genes identified conferring resistance to this antimicrobial according to resfinder
piperacillin+tazobactam_value	the value of the hits identified for this antimicrobial
platform_model	sequencing platform
Pleuromutilin	the value of the hits identified for this class of antimicrobials
Polymyxin	the value of the hits identified for this class of antimicrobials
position_in_contig	resistance gene base pair position in the contig where the gene was identified
possible_contamination_alert	alert given if genomic validation gave reason to suspect contamination of the sample with other genomes
predicted_phenotypes	resistance gene hit predicts resistance towards these antimicrobials
pristinamycin ia	genes identified conferring resistance to this antimicrobial according to resfinder
pristinamycin ia_value	the value of the hits identified for this antimicrobial
pristinamycin iia	genes identified conferring resistance to this antimicrobial according to resfinder
pristinamycin iia_value	the value of the hits identified for this antimicrobial
Pseudomonic acid	the value of the hits identified for this class of antimicrobials
qc_alert	alert given if qc failed or gave reason for alert
qual_bases_mc	number of sequenced bases passing quality control
qual_bases_percentage	percentage of total sequenced bases passing quality control
qual_reads	number of quality reads in genome
qual_reads_percentage	percentage of total reads passing quality control
quinupristin	genes identified conferring resistance to this antimicrobial according to resfinder
quinupristin_value	the value of the hits identified for this antimicrobial
quinupristin+dalfopristin	genes identified conferring resistance to this antimicrobial according to resfinder
quinupristin+dalfopristin_value	the value of the hits identified for this antimicrobial
rank	level of hit detected by rmlst
rank_hit2	level of hit detected by rmlst
reads	number of reads generated from sequencing genome
ref_accession_number	accession number for the reference genome
ref_database	the database in which the reference genome exists
ref_gene_length	reference gene length in base pairs
ref_id	the reference genes unique identifier
resistance_gene	name of resistance gene identified
ribostamycin	genes identified conferring resistance to this antimicrobial according to resfinder
ribostamycin_value	the value of the hits identified for this antimicrobial
rifampicin	genes identified conferring resistance to this antimicrobial according to resfinder
rifampicin_value	the value of the hits identified for this antimicrobial
Rifamycin	the value of the hits identified for this class of antimicrobials
rmlst_species	main species detected by rmlst
rmlst_species_hit2	secondary species detected by rmlst
run_ena_accession	according to https://ena-docs.readthedocs.io/en/latest/submit/general-guide/metadata.html
sample_ena_accession	according to https://ena-docs.readthedocs.io/en/latest/submit/general-guide/metadata.html
sample_id	individual sample identifier referring to a physical sample received from the partner.
sample_source	higher category of source validation, based on groupings of "type"
sequence_name	name of genome sequence file
shared_source	if more than one swab were collected from the same patient sample
sisomicin	genes identified conferring resistance to this antimicrobial according to resfinder
sisomicin_value	the value of the hits identified for this antimicrobial
source	higher category of source validation, based on groupings of "type"
source_given_by_partner	the type of patient samples from which a culture was produced by the diagnostic unit - as given by the partner. This information was given in a variety of ways, e.g. different languages, different definitions.
spectinomycin	genes identified conferring resistance to this antimicrobial according to resfinder
spectinomycin_value	the value of the hits identified for this antimicrobial
spiramycin	genes identified conferring resistance to this antimicrobial according to resfinder
spiramycin_value	the value of the hits identified for this antimicrobial
Steroid antibacterial	the value of the hits identified for this class of antimicrobials
Streptogramin A	the value of the hits identified for this class of antimicrobials
Streptogramin B	the value of the hits identified for this class of antimicrobials
streptomycin	genes identified conferring resistance to this antimicrobial according to resfinder
streptomycin_value	the value of the hits identified for this antimicrobial
study_ena_accession	according to https://ena-docs.readthedocs.io/en/latest/submit/general-guide/metadata.html
sulfamethoxazole	genes identified conferring resistance to this antimicrobial according to resfinder
sulfamethoxazole_value	the value of the hits identified for this antimicrobial
support	percentage support for main rmlst hit
support_hit2	percentage support for secondary rmlst hit
suspected_genus_validated	validated version of the unit's own identification of genus (only spelling wise, not genomic validation)
suspected_species	validated genus species suspected by collecting partner
suspected_species_as_given	the diagnostic unit's own identification of genus and species (if known)
suspected_species_validated	validated version of the unit's own identification of species (only spelling wise, not genomic validation)
suspected_vs_identified	was the suspected species as given by partner the same as the one identified genomically
teicoplanin	genes identified conferring resistance to this antimicrobial according to resfinder
teicoplanin_value	the value of the hits identified for this antimicrobial
telithromycin	genes identified conferring resistance to this antimicrobial according to resfinder
telithromycin_value	the value of the hits identified for this antimicrobial
temocillin	genes identified conferring resistance to this antimicrobial according to resfinder
temocillin_value	the value of the hits identified for this antimicrobial
temperature	genes identified conferring resistance to this antimicrobial according to resfinder
temperature_value	the value of the hits identified for this antimicrobial
template_name	name of the template strain used in the phylogenetic tree
Tetracycline	genes identified conferring resistance to this antimicrobial according to resfinder
tetracycline_value	the value of the hits identified for this antimicrobial
tiamulin	genes identified conferring resistance to this antimicrobial according to resfinder
tiamulin_value	the value of the hits identified for this antimicrobial
ticarcillin	genes identified conferring resistance to this antimicrobial according to resfinder
ticarcillin_value	the value of the hits identified for this antimicrobial
ticarcillin+clavulanic acid	genes identified conferring resistance to this antimicrobial according to resfinder
ticarcillin+clavulanic acid_value	the value of the hits identified for this antimicrobial
tigecycline	genes identified conferring resistance to this antimicrobial according to resfinder
tigecycline_value	the value of the hits identified for this antimicrobial
tobramycin	genes identified conferring resistance to this antimicrobial according to resfinder
tobramycin_value	the value of the hits identified for this antimicrobial
tree_id	unique identifier for the phylogenetic tree with this sample
trimethoprim	genes identified conferring resistance to this antimicrobial according to resfinder
trimethoprim_value	the value of the hits identified for this antimicrobial
tylosin	genes identified conferring resistance to this antimicrobial according to resfinder
tylosin_value	the value of the hits identified for this antimicrobial
type	first level validation of "source_given_by_partner", where the information received was categorised according to a number of choices.
unit_count	number of diagnostic units participating in the study
unit_country	country in which the diagnostic unit is located
unit_id	individual diagnostic unit identifier referring to a participating diagnostic unit having collected samples for the study
unit_name	name of the diagnostic unit collecting the samples
unknown aminoglycoside	genes identified conferring resistance to this antimicrobial according to resfinder
unknown aminoglycoside_value	the value of the hits identified for this antimicrobial
unknown beta-lactam	genes identified conferring resistance to this antimicrobial according to resfinder
unknown beta-lactam_value	the value of the hits identified for this antimicrobial
unknown fluoroquinolone	genes identified conferring resistance to this antimicrobial according to resfinder
unknown fluoroquinolone_value	the value of the hits identified for this antimicrobial
unknown macrolide	genes identified conferring resistance to this antimicrobial according to resfinder
unknown macrolide_value	the value of the hits identified for this antimicrobial
unknown phenicol	genes identified conferring resistance to this antimicrobial according to resfinder
unknown phenicol_value	the value of the hits identified for this antimicrobial
unknown rifamycin	genes identified conferring resistance to this antimicrobial according to resfinder
unknown rifamycin_value	the value of the hits identified for this antimicrobial
unknown tetracycline	genes identified conferring resistance to this antimicrobial according to resfinder
unknown tetracycline_value	the value of the hits identified for this antimicrobial
vancomycin	genes identified conferring resistance to this antimicrobial according to resfinder
vancomycin_value	the value of the hits identified for this antimicrobial
virginiamycin m	genes identified conferring resistance to this antimicrobial according to resfinder
virginiamycin m_value	the value of the hits identified for this antimicrobial
virginiamycin s	genes identified conferring resistance to this antimicrobial according to resfinder
virginiamycin s_value	the value of the hits identified for this antimicrobial
week_sampling_from_lab	the week of the calendar year, where the sample was collected from the diagnostic unit
year_sampling_from_lab	the year the sample was collected (vast majority are from 2020)
